# Supplementary material for: From colonization to invasion: genomic and phenotypic comparison of faecal and bloodstream isolates from the same patients
Source: J Med Microbiol. 2026 Apr 8;75(4):002147. doi: 10.1099/jmm.0.002147 (PMC13061263; doi:10.1099/jmm.0.002147)
Supplement: Uncited Supplementary Material 2. [file jmm-75-02147-s002.xlsx]

## Sheet: All_SNPs
POSITION	REFERENCE_GENOME	REF_ACCESSION	GENE	FAECES_BASE	BLOOD_BASE	FAECES_ISOLATE	BLOOD_ISOLATE	PAIR
1531	HS11286	GCA_000240185.2	KPHS_p200040	T	C	VS2211	VS0060	Pair 1
1615	HS11286	GCA_000240185.2	KPHS_00030	A	G	VS2211	VS0060	Pair 1
1650	HS11286	GCA_000240185.2	KPHS_00030	T	C	VS2211	VS0060	Pair 1
1686	HS11286	GCA_000240185.2	KPHS_00030	T	C	VS2211	VS0060	Pair 1
1900	HS11286	GCA_000240185.2	KPHS_00030	C	T	VS2211	VS0060	Pair 1
2010	HS11286	GCA_000240185.2	KPHS_00030	C	A	VS2211	VS0060	Pair 1
2012	HS11286	GCA_000240185.2	KPHS_00030	T	G	VS2211	VS0060	Pair 1
2030	HS11286	GCA_000240185.2	KPHS_00030	C	A	VS2211	VS0060	Pair 1
2040	HS11286	GCA_000240185.2	KPHS_00030	A	C	VS2211	VS0060	Pair 1
2464	HS11286	GCA_000240185.2	KPHS_00030	T	C	VS2211	VS0060	Pair 1
2538	HS11286	GCA_000240185.2	KPHS_00040	T	G	VS2211	VS0060	Pair 1
37447	HS11286	GCA_000240185.2	KPHS_00290	A	T	VS2211	VS0060	Pair 1
37469	HS11286	GCA_000240185.2	KPHS_00290	G	T	VS2211	VS0060	Pair 1
37514	HS11286	GCA_000240185.2	KPHS_00290	C	T	VS2211	VS0060	Pair 1
43465	HS11286	GCA_000240185.2	KPHS_00360	A	G	VS2211	VS0060	Pair 1
43469	HS11286	GCA_000240185.2	KPHS_00360	C	G	VS2211	VS0060	Pair 1
43535	HS11286	GCA_000240185.2	KPHS_00360	G	C	VS2211	VS0060	Pair 1
43538	HS11286	GCA_000240185.2	KPHS_00360	T	C	VS2211	VS0060	Pair 1
43580	HS11286	GCA_000240185.2	KPHS_p100470	C	G	VS2211	VS0060	Pair 1
53014	HS11286	GCA_000240185.2	KPHS_00460	T	C	VS2211	VS0060	Pair 1
53026	HS11286	GCA_000240185.2	KPHS_00460	G	A	VS2211	VS0060	Pair 1
53053	HS11286	GCA_000240185.2	KPHS_00460	G	C	VS2211	VS0060	Pair 1
53401	HS11286	GCA_000240185.2	KPHS_00460	G	C	VS2211	VS0060	Pair 1
53403	HS11286	GCA_000240185.2	KPHS_00460	C	T	VS2211	VS0060	Pair 1
53479	HS11286	GCA_000240185.2	KPHS_00460	A	G	VS2211	VS0060	Pair 1
53554	HS11286	GCA_000240185.2	KPHS_00460	T	C	VS2211	VS0060	Pair 1
53689	HS11286	GCA_000240185.2	KPHS_00470	A	C	VS2211	VS0060	Pair 1
53737	HS11286	GCA_000240185.2	KPHS_00470	A	G	VS2211	VS0060	Pair 1
53790	HS11286	GCA_000240185.2	KPHS_00470	C	T	VS2211	VS0060	Pair 1
53791	HS11286	GCA_000240185.2	KPHS_00470	T	A	VS2211	VS0060	Pair 1
53854	HS11286	GCA_000240185.2	KPHS_00470	G	A	VS2211	VS0060	Pair 1
53860	HS11286	GCA_000240185.2	KPHS_00470	G	A	VS2211	VS0060	Pair 1
53961	HS11286	GCA_000240185.2	KPHS_00470	C	T	VS2211	VS0060	Pair 1
53962	HS11286	GCA_000240185.2	KPHS_00470	A	G	VS2211	VS0060	Pair 1
53988	HS11286	GCA_000240185.2	KPHS_00470	C	T	VS2211	VS0060	Pair 1
54007	HS11286	GCA_000240185.2	KPHS_00470	T	G	VS2211	VS0060	Pair 1
54166	HS11286	GCA_000240185.2	KPHS_00470	T	C	VS2211	VS0060	Pair 1
54199	HS11286	GCA_000240185.2	KPHS_00470	A	G	VS2211	VS0060	Pair 1
60520	HS11286	GCA_000240185.2	KPHS_00550	G	A	VS2211	VS0060	Pair 1
60538	HS11286	GCA_000240185.2	KPHS_00550	G	A	VS2211	VS0060	Pair 1
60811	HS11286	GCA_000240185.2	KPHS_00550	A	G	VS2211	VS0060	Pair 1
62121	HS11286	GCA_000240185.2	KPHS_00560	T	C	VS2211	VS0060	Pair 1
62248	HS11286	GCA_000240185.2	KPHS_00570	A	G	VS2211	VS0060	Pair 1
62567	HS11286	GCA_000240185.2	KPHS_00580	T	C	VS2211	VS0060	Pair 1
62569	HS11286	GCA_000240185.2	KPHS_00580	T	G	VS2211	VS0060	Pair 1
64055	HS11286	GCA_000240185.2	KPHS_00590	C	A	VS2211	VS0060	Pair 1
64061	HS11286	GCA_000240185.2	KPHS_00590	A	G	VS2211	VS0060	Pair 1
64070	HS11286	GCA_000240185.2	KPHS_00590	T	G	VS2211	VS0060	Pair 1
64151	HS11286	GCA_000240185.2	KPHS_00590	T	C	VS2211	VS0060	Pair 1
64166	HS11286	GCA_000240185.2	KPHS_00590	T	C	VS2211	VS0060	Pair 1
64397	HS11286	GCA_000240185.2	KPHS_00590	T	C	VS2211	VS0060	Pair 1
64415	HS11286	GCA_000240185.2	KPHS_00590	A	G	VS2211	VS0060	Pair 1
64748	HS11286	GCA_000240185.2	KPHS_00600	T	C	VS2211	VS0060	Pair 1
64859	HS11286	GCA_000240185.2	KPHS_00600	A	G	VS2211	VS0060	Pair 1
64860	HS11286	GCA_000240185.2	KPHS_00600	C	G	VS2211	VS0060	Pair 1
64913	HS11286	GCA_000240185.2	KPHS_00600	A	G	VS2211	VS0060	Pair 1
65036	HS11286	GCA_000240185.2	KPHS_00600	T	A	VS2211	VS0060	Pair 1
65654	HS11286	GCA_000240185.2	KPHS_00600	T	C	VS2211	VS0060	Pair 1
65714	HS11286	GCA_000240185.2	KPHS_00600	A	G	VS2211	VS0060	Pair 1
65716	HS11286	GCA_000240185.2	KPHS_00600	T	C	VS2211	VS0060	Pair 1
65809	HS11286	GCA_000240185.2	KPHS_00610	A	C	VS2211	VS0060	Pair 1
66038	HS11286	GCA_000240185.2	KPHS_00610	T	C	VS2211	VS0060	Pair 1
66072	HS11286	GCA_000240185.2	KPHS_00610	T	C	VS2211	VS0060	Pair 1
66081	HS11286	GCA_000240185.2	KPHS_00610	C	G	VS2211	VS0060	Pair 1
66087	HS11286	GCA_000240185.2	KPHS_00610	A	G	VS2211	VS0060	Pair 1
66090	HS11286	GCA_000240185.2	KPHS_00610	C	T	VS2211	VS0060	Pair 1
66114	HS11286	GCA_000240185.2	KPHS_00610	A	G	VS2211	VS0060	Pair 1
66124	HS11286	GCA_000240185.2	KPHS_00610	T	C	VS2211	VS0060	Pair 1
66147	HS11286	GCA_000240185.2	KPHS_00610	A	G	VS2211	VS0060	Pair 1
66168	HS11286	GCA_000240185.2	KPHS_00610	G	A	VS2211	VS0060	Pair 1
66249	HS11286	GCA_000240185.2	KPHS_00610	T	C	VS2211	VS0060	Pair 1
66420	HS11286	GCA_000240185.2	KPHS_00610	T	C	VS2211	VS0060	Pair 1
66421	HS11286	GCA_000240185.2	KPHS_00610	C	A	VS2211	VS0060	Pair 1
66438	HS11286	GCA_000240185.2	KPHS_00610	G	A	VS2211	VS0060	Pair 1
66453	HS11286	GCA_000240185.2	KPHS_00610	T	A	VS2211	VS0060	Pair 1
66567	HS11286	GCA_000240185.2	KPHS_00610	A	G	VS2211	VS0060	Pair 1
66572	HS11286	GCA_000240185.2	KPHS_00610	T	A	VS2211	VS0060	Pair 1
66588	HS11286	GCA_000240185.2	KPHS_00610	A	G	VS2211	VS0060	Pair 1
66615	HS11286	GCA_000240185.2	KPHS_00610	C	T	VS2211	VS0060	Pair 1
66618	HS11286	GCA_000240185.2	KPHS_00610	C	A	VS2211	VS0060	Pair 1
66620	HS11286	GCA_000240185.2	KPHS_00610	C	G	VS2211	VS0060	Pair 1
66621	HS11286	GCA_000240185.2	KPHS_00610	G	C	VS2211	VS0060	Pair 1
66633	HS11286	GCA_000240185.2	KPHS_00610	G	A	VS2211	VS0060	Pair 1
66636	HS11286	GCA_000240185.2	KPHS_00610	G	A	VS2211	VS0060	Pair 1
66645	HS11286	GCA_000240185.2	KPHS_00610	G	A	VS2211	VS0060	Pair 1
67026	HS11286	GCA_000240185.2	KPHS_00610	T	A	VS2211	VS0060	Pair 1
67222	HS11286	GCA_000240185.2	KPHS_00610	G	C	VS2211	VS0060	Pair 1
68094	HS11286	GCA_000240185.2	KPHS_00620	C	A	VS2211	VS0060	Pair 1
68106	HS11286	GCA_000240185.2	KPHS_00620	A	G	VS2211	VS0060	Pair 1
68199	HS11286	GCA_000240185.2	KPHS_00620	A	G	VS2211	VS0060	Pair 1
68346	HS11286	GCA_000240185.2	KPHS_00620	C	T	VS2211	VS0060	Pair 1
68355	HS11286	GCA_000240185.2	KPHS_00620	T	C	VS2211	VS0060	Pair 1
68397	HS11286	GCA_000240185.2	KPHS_p100670	A	G	VS2211	VS0060	Pair 1
68424	HS11286	GCA_000240185.2	KPHS_p100670	A	G	VS2211	VS0060	Pair 1
68480	HS11286	GCA_000240185.2	KPHS_00630	T	C	VS2211	VS0060	Pair 1
68534	HS11286	GCA_000240185.2	KPHS_00630	G	A	VS2211	VS0060	Pair 1
68570	HS11286	GCA_000240185.2	KPHS_00630	A	T	VS2211	VS0060	Pair 1
68591	HS11286	GCA_000240185.2	KPHS_00630	G	C	VS2211	VS0060	Pair 1
68747	HS11286	GCA_000240185.2	KPHS_00630	T	C	VS2211	VS0060	Pair 1
68884	HS11286	GCA_000240185.2	KPHS_00630	A	G	VS2211	VS0060	Pair 1
68903	HS11286	GCA_000240185.2	KPHS_00630	G	A	VS2211	VS0060	Pair 1
68920	HS11286	GCA_000240185.2	KPHS_00630	G	T	VS2211	VS0060	Pair 1
69145	HS11286	GCA_000240185.2	KPHS_00630	A	G	VS2211	VS0060	Pair 1
69217	HS11286	GCA_000240185.2	KPHS_00630	C	A	VS2211	VS0060	Pair 1
69340	HS11286	GCA_000240185.2	KPHS_p100670	C	G	VS2211	VS0060	Pair 1
69343	HS11286	GCA_000240185.2	KPHS_p200910	T	A	VS2211	VS0060	Pair 1
70054	HS11286	GCA_000240185.2	KPHS_00640	A	G	VS2211	VS0060	Pair 1
70530	HS11286	GCA_000240185.2	KPHS_00640	A	C	VS2211	VS0060	Pair 1
71554	HS11286	GCA_000240185.2	KPHS_00650	G	C	VS2211	VS0060	Pair 1
71584	HS11286	GCA_000240185.2	KPHS_00650	A	G	VS2211	VS0060	Pair 1
71606	HS11286	GCA_000240185.2	KPHS_00650	T	G	VS2211	VS0060	Pair 1
71618	HS11286	GCA_000240185.2	KPHS_00650	A	G	VS2211	VS0060	Pair 1
71621	HS11286	GCA_000240185.2	KPHS_00650	T	C	VS2211	VS0060	Pair 1
71742	HS11286	GCA_000240185.2	KPHS_00650	G	A	VS2211	VS0060	Pair 1
71957	HS11286	GCA_000240185.2	KPHS_00650	C	G	VS2211	VS0060	Pair 1
71967	HS11286	GCA_000240185.2	KPHS_00650	T	C	VS2211	VS0060	Pair 1
75718	HS11286	GCA_000240185.2	KPHS_00690	C	A	VS2211	VS0060	Pair 1
76858	HS11286	GCA_000240185.2	KPHS_00700	A	T	VS2211	VS0060	Pair 1
77619	HS11286	GCA_000240185.2	KPHS_00710	G	C	VS2211	VS0060	Pair 1
83454	HS11286	GCA_000240185.2	KPHS_00770	C	T	VS2211	VS0060	Pair 1
83457	HS11286	GCA_000240185.2	KPHS_00770	C	T	VS2211	VS0060	Pair 1
83492	HS11286	GCA_000240185.2	KPHS_00770	G	T	VS2211	VS0060	Pair 1
83495	HS11286	GCA_000240185.2	KPHS_00770	T	C	VS2211	VS0060	Pair 1
83500	HS11286	GCA_000240185.2	KPHS_00770	A	T	VS2211	VS0060	Pair 1
83504	HS11286	GCA_000240185.2	KPHS_00770	G	A	VS2211	VS0060	Pair 1
83524	HS11286	GCA_000240185.2	KPHS_p100910	T	A	VS2211	VS0060	Pair 1
83569	HS11286	GCA_000240185.2	KPHS_p100910	C	G	VS2211	VS0060	Pair 1
85474	HS11286	GCA_000240185.2	KPHS_p201210	G	C	VS2211	VS0060	Pair 1
85492	HS11286	GCA_000240185.2	KPHS_p100940	C	A	VS2211	VS0060	Pair 1
85519	HS11286	GCA_000240185.2	KPHS_p100940	T	G	VS2211	VS0060	Pair 1
85521	HS11286	GCA_000240185.2	KPHS_p100940	T	C	VS2211	VS0060	Pair 1
85639	HS11286	GCA_000240185.2	KPHS_00800	T	C	VS2211	VS0060	Pair 1
85690	HS11286	GCA_000240185.2	KPHS_00800	T	A	VS2211	VS0060	Pair 1
85791	HS11286	GCA_000240185.2	KPHS_00800	C	A	VS2211	VS0060	Pair 1
85800	HS11286	GCA_000240185.2	KPHS_00800	G	C	VS2211	VS0060	Pair 1
85838	HS11286	GCA_000240185.2	KPHS_00800	A	T	VS2211	VS0060	Pair 1
85840	HS11286	GCA_000240185.2	KPHS_00800	T	C	VS2211	VS0060	Pair 1
85845	HS11286	GCA_000240185.2	KPHS_00800	A	T	VS2211	VS0060	Pair 1
85847	HS11286	GCA_000240185.2	KPHS_00800	A	G	VS2211	VS0060	Pair 1
85849	HS11286	GCA_000240185.2	KPHS_00800	T	C	VS2211	VS0060	Pair 1
85855	HS11286	GCA_000240185.2	KPHS_00800	T	G	VS2211	VS0060	Pair 1
85857	HS11286	GCA_000240185.2	KPHS_00800	A	G	VS2211	VS0060	Pair 1
85884	HS11286	GCA_000240185.2	KPHS_00800	T	G	VS2211	VS0060	Pair 1
91886	HS11286	GCA_000240185.2	KPHS_00860	G	C	VS2211	VS0060	Pair 1
91975	HS11286	GCA_000240185.2	KPHS_00860	T	A	VS2211	VS0060	Pair 1
92809	HS11286	GCA_000240185.2	KPHS_00870	G	C	VS2211	VS0060	Pair 1
92816	HS11286	GCA_000240185.2	KPHS_00870	C	T	VS2211	VS0060	Pair 1
92837	HS11286	GCA_000240185.2	KPHS_00870	T	C	VS2211	VS0060	Pair 1
92863	HS11286	GCA_000240185.2	KPHS_00870	C	G	VS2211	VS0060	Pair 1
92890	HS11286	GCA_000240185.2	KPHS_00870	C	T	VS2211	VS0060	Pair 1
92903	HS11286	GCA_000240185.2	KPHS_00870	C	A	VS2211	VS0060	Pair 1
92921	HS11286	GCA_000240185.2	KPHS_00870	C	T	VS2211	VS0060	Pair 1
92926	HS11286	GCA_000240185.2	KPHS_00870	G	T	VS2211	VS0060	Pair 1
92929	HS11286	GCA_000240185.2	KPHS_00870	G	A	VS2211	VS0060	Pair 1
92951	HS11286	GCA_000240185.2	KPHS_00870	T	C	VS2211	VS0060	Pair 1
92971	HS11286	GCA_000240185.2	KPHS_00870	T	G	VS2211	VS0060	Pair 1
92990	HS11286	GCA_000240185.2	KPHS_00870	A	G	VS2211	VS0060	Pair 1
92999	HS11286	GCA_000240185.2	KPHS_00870	A	G	VS2211	VS0060	Pair 1
93008	HS11286	GCA_000240185.2	KPHS_00870	C	A	VS2211	VS0060	Pair 1
93032	HS11286	GCA_000240185.2	KPHS_00870	T	C	VS2211	VS0060	Pair 1
93042	HS11286	GCA_000240185.2	KPHS_00870	A	G	VS2211	VS0060	Pair 1
93060	HS11286	GCA_000240185.2	KPHS_00870	T	C	VS2211	VS0060	Pair 1
93062	HS11286	GCA_000240185.2	KPHS_00870	C	T	VS2211	VS0060	Pair 1
93074	HS11286	GCA_000240185.2	KPHS_00870	A	G	VS2211	VS0060	Pair 1
93076	HS11286	GCA_000240185.2	KPHS_00870	G	T	VS2211	VS0060	Pair 1
93078	HS11286	GCA_000240185.2	KPHS_00870	G	A	VS2211	VS0060	Pair 1
93083	HS11286	GCA_000240185.2	KPHS_00870	C	T	VS2211	VS0060	Pair 1
93164	HS11286	GCA_000240185.2	KPHS_00870	A	G	VS2211	VS0060	Pair 1
93232	HS11286	GCA_000240185.2	KPHS_00870	A	C	VS2211	VS0060	Pair 1
93248	HS11286	GCA_000240185.2	KPHS_00870	T	C	VS2211	VS0060	Pair 1
93255	HS11286	GCA_000240185.2	KPHS_00870	C	G	VS2211	VS0060	Pair 1
93257	HS11286	GCA_000240185.2	KPHS_00870	A	C	VS2211	VS0060	Pair 1
93287	HS11286	GCA_000240185.2	KPHS_00870	T	C	VS2211	VS0060	Pair 1
93342	HS11286	GCA_000240185.2	KPHS_00870	G	A	VS2211	VS0060	Pair 1
93386	HS11286	GCA_000240185.2	KPHS_00870	T	C	VS2211	VS0060	Pair 1
93436	HS11286	GCA_000240185.2	KPHS_00870	G	A	VS2211	VS0060	Pair 1
93445	HS11286	GCA_000240185.2	KPHS_00870	A	G	VS2211	VS0060	Pair 1
93472	HS11286	GCA_000240185.2	KPHS_00870	A	G	VS2211	VS0060	Pair 1
93475	HS11286	GCA_000240185.2	KPHS_00870	G	A	VS2211	VS0060	Pair 1
93547	HS11286	GCA_000240185.2	KPHS_00870	T	C	VS2211	VS0060	Pair 1
93580	HS11286	GCA_000240185.2	KPHS_00870	A	G	VS2211	VS0060	Pair 1
93618	HS11286	GCA_000240185.2	KPHS_00870	T	C	VS2211	VS0060	Pair 1
93625	HS11286	GCA_000240185.2	KPHS_00870	C	T	VS2211	VS0060	Pair 1
93708	HS11286	GCA_000240185.2	KPHS_00870	C	A	VS2211	VS0060	Pair 1
93738	HS11286	GCA_000240185.2	KPHS_00870	T	G	VS2211	VS0060	Pair 1
93756	HS11286	GCA_000240185.2	KPHS_00870	G	T	VS2211	VS0060	Pair 1
93778	HS11286	GCA_000240185.2	KPHS_00870	A	G	VS2211	VS0060	Pair 1
93883	HS11286	GCA_000240185.2	KPHS_00870	C	A	VS2211	VS0060	Pair 1
93902	HS11286	GCA_000240185.2	KPHS_00870	T	C	VS2211	VS0060	Pair 1
93937	HS11286	GCA_000240185.2	KPHS_00870	A	C	VS2211	VS0060	Pair 1
93969	HS11286	GCA_000240185.2	KPHS_00870	A	T	VS2211	VS0060	Pair 1
93994	HS11286	GCA_000240185.2	KPHS_00870	G	A	VS2211	VS0060	Pair 1
94012	HS11286	GCA_000240185.2	KPHS_00870	C	T	VS2211	VS0060	Pair 1
94079	HS11286	GCA_000240185.2	KPHS_00870	C	A	VS2211	VS0060	Pair 1
94087	HS11286	GCA_000240185.2	KPHS_00870	T	A	VS2211	VS0060	Pair 1
94228	HS11286	GCA_000240185.2	KPHS_00870	C	T	VS2211	VS0060	Pair 1
94229	HS11286	GCA_000240185.2	KPHS_00870	C	T	VS2211	VS0060	Pair 1
94264	HS11286	GCA_000240185.2	KPHS_00870	G	C	VS2211	VS0060	Pair 1
94540	HS11286	GCA_000240185.2	KPHS_00870	C	T	VS2211	VS0060	Pair 1
94597	HS11286	GCA_000240185.2	KPHS_00870	T	A	VS2211	VS0060	Pair 1
97928	HS11286	GCA_000240185.2	KPHS_00900	T	C	VS2211	VS0060	Pair 1
98069	HS11286	GCA_000240185.2	KPHS_00910	A	T	VS2211	VS0060	Pair 1
98776	HS11286	GCA_000240185.2	KPHS_00910	G	A	VS2211	VS0060	Pair 1
98778	HS11286	GCA_000240185.2	KPHS_00910	G	T	VS2211	VS0060	Pair 1
98782	HS11286	GCA_000240185.2	KPHS_00910	G	A	VS2211	VS0060	Pair 1
98911	HS11286	GCA_000240185.2	KPHS_00910	G	A	VS2211	VS0060	Pair 1
99083	HS11286	GCA_000240185.2	KPHS_p101110	G	A	VS2211	VS0060	Pair 1
99125	HS11286	GCA_000240185.2	KPHS_p101110	G	T	VS2211	VS0060	Pair 1
99128	HS11286	GCA_000240185.2	KPHS_p101110	G	A	VS2211	VS0060	Pair 1
99130	HS11286	GCA_000240185.2	KPHS_p101110	T	C	VS2211	VS0060	Pair 1
99373	HS11286	GCA_000240185.2	KPHS_00920	G	A	VS2211	VS0060	Pair 1
99466	HS11286	GCA_000240185.2	KPHS_00920	T	A	VS2211	VS0060	Pair 1
99476	HS11286	GCA_000240185.2	KPHS_00920	A	G	VS2211	VS0060	Pair 1
99509	HS11286	GCA_000240185.2	KPHS_00920	C	A	VS2211	VS0060	Pair 1
99663	HS11286	GCA_000240185.2	KPHS_00920	A	G	VS2211	VS0060	Pair 1
99767	HS11286	GCA_000240185.2	KPHS_00920	G	T	VS2211	VS0060	Pair 1
99782	HS11286	GCA_000240185.2	KPHS_00920	T	C	VS2211	VS0060	Pair 1
99849	HS11286	GCA_000240185.2	KPHS_00920	T	C	VS2211	VS0060	Pair 1
99852	HS11286	GCA_000240185.2	KPHS_00920	T	C	VS2211	VS0060	Pair 1
99990	HS11286	GCA_000240185.2	KPHS_00920	T	G	VS2211	VS0060	Pair 1
100461	HS11286	GCA_000240185.2	KPHS_00930	T	A	VS2211	VS0060	Pair 1
101191	HS11286	GCA_000240185.2	KPHS_00940	T	A	VS2211	VS0060	Pair 1
106013	HS11286	GCA_000240185.2	KPHS_00980	G	A	VS2211	VS0060	Pair 1
106020	HS11286	GCA_000240185.2	KPHS_00980	A	G	VS2211	VS0060	Pair 1
106032	HS11286	GCA_000240185.2	KPHS_00980	T	G	VS2211	VS0060	Pair 1
106124	HS11286	GCA_000240185.2	KPHS_00980	C	A	VS2211	VS0060	Pair 1
106171	HS11286	GCA_000240185.2	KPHS_00980	G	A	VS2211	VS0060	Pair 1
106247	HS11286	GCA_000240185.2	KPHS_00980	A	G	VS2211	VS0060	Pair 1
106464	HS11286	GCA_000240185.2	KPHS_00980	A	G	VS2211	VS0060	Pair 1
106475	HS11286	GCA_000240185.2	KPHS_00980	C	G	VS2211	VS0060	Pair 1
106484	HS11286	GCA_000240185.2	KPHS_00980	T	C	VS2211	VS0060	Pair 1
106487	HS11286	GCA_000240185.2	KPHS_00980	T	C	VS2211	VS0060	Pair 1
106490	HS11286	GCA_000240185.2	KPHS_00980	G	C	VS2211	VS0060	Pair 1
106493	HS11286	GCA_000240185.2	KPHS_00980	C	T	VS2211	VS0060	Pair 1
106496	HS11286	GCA_000240185.2	KPHS_00980	T	C	VS2211	VS0060	Pair 1
106505	HS11286	GCA_000240185.2	KPHS_00980	G	A	VS2211	VS0060	Pair 1
106511	HS11286	GCA_000240185.2	KPHS_00980	G	C	VS2211	VS0060	Pair 1
106533	HS11286	GCA_000240185.2	KPHS_00980	C	A	VS2211	VS0060	Pair 1
106535	HS11286	GCA_000240185.2	KPHS_00980	T	G	VS2211	VS0060	Pair 1
106553	HS11286	GCA_000240185.2	KPHS_00980	T	A	VS2211	VS0060	Pair 1
106556	HS11286	GCA_000240185.2	KPHS_00980	G	A	VS2211	VS0060	Pair 1
106568	HS11286	GCA_000240185.2	KPHS_00980	A	G	VS2211	VS0060	Pair 1
106574	HS11286	GCA_000240185.2	KPHS_00980	G	C	VS2211	VS0060	Pair 1
106592	HS11286	GCA_000240185.2	KPHS_00980	C	A	VS2211	VS0060	Pair 1
106594	HS11286	GCA_000240185.2	KPHS_00980	T	A	VS2211	VS0060	Pair 1
106598	HS11286	GCA_000240185.2	KPHS_00980	G	A	VS2211	VS0060	Pair 1
106601	HS11286	GCA_000240185.2	KPHS_00980	T	C	VS2211	VS0060	Pair 1
106604	HS11286	GCA_000240185.2	KPHS_00980	A	G	VS2211	VS0060	Pair 1
106613	HS11286	GCA_000240185.2	KPHS_00980	G	T	VS2211	VS0060	Pair 1
106629	HS11286	GCA_000240185.2	KPHS_00980	A	G	VS2211	VS0060	Pair 1
106634	HS11286	GCA_000240185.2	KPHS_00980	C	T	VS2211	VS0060	Pair 1
106638	HS11286	GCA_000240185.2	KPHS_00980	C	T	VS2211	VS0060	Pair 1
106700	HS11286	GCA_000240185.2	KPHS_00980	T	A	VS2211	VS0060	Pair 1
106715	HS11286	GCA_000240185.2	KPHS_00980	C	T	VS2211	VS0060	Pair 1
106727	HS11286	GCA_000240185.2	KPHS_00980	T	C	VS2211	VS0060	Pair 1
106736	HS11286	GCA_000240185.2	KPHS_00980	G	T	VS2211	VS0060	Pair 1
106760	HS11286	GCA_000240185.2	KPHS_00980	A	G	VS2211	VS0060	Pair 1
106769	HS11286	GCA_000240185.2	KPHS_00980	G	T	VS2211	VS0060	Pair 1
106772	HS11286	GCA_000240185.2	KPHS_00980	C	A	VS2211	VS0060	Pair 1
106775	HS11286	GCA_000240185.2	KPHS_00980	G	C	VS2211	VS0060	Pair 1
106788	HS11286	GCA_000240185.2	KPHS_00980	A	C	VS2211	VS0060	Pair 1
106796	HS11286	GCA_000240185.2	KPHS_00980	C	T	VS2211	VS0060	Pair 1
106802	HS11286	GCA_000240185.2	KPHS_00980	A	G	VS2211	VS0060	Pair 1
106813	HS11286	GCA_000240185.2	KPHS_00980	C	T	VS2211	VS0060	Pair 1
106834	HS11286	GCA_000240185.2	KPHS_00980	G	A	VS2211	VS0060	Pair 1
106838	HS11286	GCA_000240185.2	KPHS_00980	T	C	VS2211	VS0060	Pair 1
106882	HS11286	GCA_000240185.2	KPHS_00980	T	C	VS2211	VS0060	Pair 1
106889	HS11286	GCA_000240185.2	KPHS_00980	C	T	VS2211	VS0060	Pair 1
378549	HS11286	GCA_000240185.2	KPHS_03380	C	T	VS2211	VS0060	Pair 1
780401	HS11286	GCA_000240185.2	KPHS_07400	C	G	VS2211	VS0060	Pair 1
781169	HS11286	GCA_000240185.2	KPHS_07400	C	G	VS2211	VS0060	Pair 1
781175	HS11286	GCA_000240185.2	KPHS_07400	T	C	VS2211	VS0060	Pair 1
781178	HS11286	GCA_000240185.2	KPHS_07400	C	T	VS2211	VS0060	Pair 1
781181	HS11286	GCA_000240185.2	KPHS_07400	T	C	VS2211	VS0060	Pair 1
781233	HS11286	GCA_000240185.2	KPHS_07400	A	T	VS2211	VS0060	Pair 1
781253	HS11286	GCA_000240185.2	KPHS_07400	A	G	VS2211	VS0060	Pair 1
781298	HS11286	GCA_000240185.2	KPHS_07400	G	A	VS2211	VS0060	Pair 1
781613	HS11286	GCA_000240185.2	KPHS_07410	C	T	VS2211	VS0060	Pair 1
781892	HS11286	GCA_000240185.2	KPHS_07410	C	T	VS2211	VS0060	Pair 1
1084549	HS11286	GCA_000240185.2	KPHS_10250	G	A	VS2211	VS0060	Pair 1
2324990	HS11286	GCA_000240185.2	intergenic	G	A	VS2211	VS0060	Pair 1
3068095	HS11286	GCA_000240185.2	intergenic	A	G	VS2211	VS0060	Pair 1
3068096	HS11286	GCA_000240185.2	intergenic	G	C	VS2211	VS0060	Pair 1
3068098	HS11286	GCA_000240185.2	intergenic	C	A	VS2211	VS0060	Pair 1
3068099	HS11286	GCA_000240185.2	intergenic	A	G	VS2211	VS0060	Pair 1
3068100	HS11286	GCA_000240185.2	intergenic	G	C	VS2211	VS0060	Pair 1
3068101	HS11286	GCA_000240185.2	intergenic	C	A	VS2211	VS0060	Pair 1
3068102	HS11286	GCA_000240185.2	intergenic	A	G	VS2211	VS0060	Pair 1
3068103	HS11286	GCA_000240185.2	intergenic	G	T	VS2211	VS0060	Pair 1
3117643	HS11286	GCA_000240185.2	intergenic	G	T	VS2211	VS0060	Pair 1
3117645	HS11286	GCA_000240185.2	intergenic	C	G	VS2211	VS0060	Pair 1
3117647	HS11286	GCA_000240185.2	intergenic	G	C	VS2211	VS0060	Pair 1
3117648	HS11286	GCA_000240185.2	intergenic	C	G	VS2211	VS0060	Pair 1
3117649	HS11286	GCA_000240185.2	intergenic	G	C	VS2211	VS0060	Pair 1
3154733	HS11286	GCA_000240185.2	KPHS_31650	A	G	VS2211	VS0060	Pair 1
3512541	HS11286	GCA_000240185.2	KPHS_35140	G	A	VS2211	VS0060	Pair 1
3512542	HS11286	GCA_000240185.2	KPHS_35140	A	G	VS2211	VS0060	Pair 1
3512543	HS11286	GCA_000240185.2	KPHS_35140	G	A	VS2211	VS0060	Pair 1
3512545	HS11286	GCA_000240185.2	KPHS_35140	A	T	VS2211	VS0060	Pair 1
3512546	HS11286	GCA_000240185.2	KPHS_35140	T	A	VS2211	VS0060	Pair 1
3512551	HS11286	GCA_000240185.2	KPHS_35140	A	T	VS2211	VS0060	Pair 1
3512552	HS11286	GCA_000240185.2	KPHS_35140	T	A	VS2211	VS0060	Pair 1
3512555	HS11286	GCA_000240185.2	KPHS_35140	A	C	VS2211	VS0060	Pair 1
3512556	HS11286	GCA_000240185.2	KPHS_35140	C	G	VS2211	VS0060	Pair 1
3617205	HS11286	GCA_000240185.2	KPHS_36000	G	A	VS2211	VS0060	Pair 1
3728544	HS11286	GCA_000240185.2	KPHS_37010	A	T	VS2211	VS0060	Pair 1
4143224	HS11286	GCA_000240185.2	KPHS_41130	A	C	VS2211	VS0060	Pair 1
4283088	HS11286	GCA_000240185.2	intergenic	G	C	VS2211	VS0060	Pair 1
4283090	HS11286	GCA_000240185.2	intergenic	T	G	VS2211	VS0060	Pair 1
4283091	HS11286	GCA_000240185.2	intergenic	C	T	VS2211	VS0060	Pair 1
4283092	HS11286	GCA_000240185.2	intergenic	G	C	VS2211	VS0060	Pair 1
4457871	HS11286	GCA_000240185.2	KPHS_44230	T	G	VS2211	VS0060	Pair 1
4458021	HS11286	GCA_000240185.2	KPHS_44230	A	C	VS2211	VS0060	Pair 1
4458336	HS11286	GCA_000240185.2	KPHS_44230	G	A	VS2211	VS0060	Pair 1
4458339	HS11286	GCA_000240185.2	KPHS_44230	A	G	VS2211	VS0060	Pair 1
4459041	HS11286	GCA_000240185.2	KPHS_44230	G	A	VS2211	VS0060	Pair 1
4459221	HS11286	GCA_000240185.2	KPHS_44230	A	G	VS2211	VS0060	Pair 1
4669133	HS11286	GCA_000240185.2	KPHS_46430	G	A	VS2211	VS0060	Pair 1
668	HS11286	GCA_000240185.2	KPHS_00010	A	G	VS1986	VS2023	Pair 2
669	HS11286	GCA_000240185.2	KPHS_00010	G	A	VS1986	VS2023	Pair 2
1650	HS11286	GCA_000240185.2	KPHS_00030	T	C	VS1986	VS2023	Pair 2
1686	HS11286	GCA_000240185.2	KPHS_00030	T	C	VS1986	VS2023	Pair 2
1742	HS11286	GCA_000240185.2	KPHS_00030	G	A	VS1986	VS2023	Pair 2
2012	HS11286	GCA_000240185.2	KPHS_00030	T	G	VS1986	VS2023	Pair 2
2040	HS11286	GCA_000240185.2	KPHS_00030	A	C	VS1986	VS2023	Pair 2
2464	HS11286	GCA_000240185.2	KPHS_00030	T	C	VS1986	VS2023	Pair 2
2482	HS11286	GCA_000240185.2	KPHS_00030	C	A	VS1986	VS2023	Pair 2
2501	HS11286	GCA_000240185.2	KPHS_00030	C	T	VS1986	VS2023	Pair 2
66072	HS11286	GCA_000240185.2	KPHS_00610	T	G	VS1986	VS2023	Pair 2
66420	HS11286	GCA_000240185.2	KPHS_00610	C	T	VS1986	VS2023	Pair 2
66438	HS11286	GCA_000240185.2	KPHS_00610	A	G	VS1986	VS2023	Pair 2
68361	HS11286	GCA_000240185.2	KPHS_00620	C	G	VS1986	VS2023	Pair 2
68546	HS11286	GCA_000240185.2	KPHS_00630	A	C	VS1986	VS2023	Pair 2
98293	HS11286	GCA_000240185.2	KPHS_00910	A	C	VS1986	VS2023	Pair 2
98301	HS11286	GCA_000240185.2	KPHS_00910	T	A	VS1986	VS2023	Pair 2
98772	HS11286	GCA_000240185.2	KPHS_00910	G	A	VS1986	VS2023	Pair 2
98788	HS11286	GCA_000240185.2	KPHS_00910	A	C	VS1986	VS2023	Pair 2
98806	HS11286	GCA_000240185.2	KPHS_00910	C	A	VS1986	VS2023	Pair 2
98896	HS11286	GCA_000240185.2	KPHS_00910	C	A	VS1986	VS2023	Pair 2
405231	HS11286	GCA_000240185.2	intergenic	A	G	VS1986	VS2023	Pair 2
780401	HS11286	GCA_000240185.2	KPHS_07400	C	G	VS1986	VS2023	Pair 2
780665	HS11286	GCA_000240185.2	KPHS_07400	G	C	VS1986	VS2023	Pair 2
780788	HS11286	GCA_000240185.2	KPHS_07400	C	G	VS1986	VS2023	Pair 2
782918	HS11286	GCA_000240185.2	KPHS_07410	G	A	VS1986	VS2023	Pair 2
2428420	HS11286	GCA_000240185.2	KPHS_23950	G	A	VS1986	VS2023	Pair 2
2571875	HS11286	GCA_000240185.2	KPHS_25460	G	A	VS1986	VS2023	Pair 2
3078904	HS11286	GCA_000240185.2	intergenic	C	T	VS1986	VS2023	Pair 2
3214900	HS11286	GCA_000240185.2	intergenic	A	G	VS1986	VS2023	Pair 2
3214901	HS11286	GCA_000240185.2	intergenic	A	C	VS1986	VS2023	Pair 2
3214904	HS11286	GCA_000240185.2	intergenic	G	C	VS1986	VS2023	Pair 2
3214906	HS11286	GCA_000240185.2	intergenic	C	A	VS1986	VS2023	Pair 2
3241713	HS11286	GCA_000240185.2	KPHS_32500	A	G	VS1986	VS2023	Pair 2
3294920	HS11286	GCA_000240185.2	intergenic	A	C	VS1986	VS2023	Pair 2
3358220	HS11286	GCA_000240185.2	intergenic	T	C	VS1986	VS2023	Pair 2
4327594	HS11286	GCA_000240185.2	KPHS_42930	C	A	VS1986	VS2023	Pair 2
4457701	HS11286	GCA_000240185.2	KPHS_44230	G	T	VS1986	VS2023	Pair 2
49910	MG1655	GCA_000005845.2	folA	T	C	VS1941	VS2026	Pair 3
578449	MG1655	GCA_000005845.2	rzpD	A	G	VS1941	VS2026	Pair 3
578452	MG1655	GCA_000005845.2	rzpD	A	T	VS1941	VS2026	Pair 3
578453	MG1655	GCA_000005845.2	rzpD	G	C	VS1941	VS2026	Pair 3
582329	MG1655	GCA_000005845.2	ybcY	G	T	VS1941	VS2026	Pair 3
582332	MG1655	GCA_000005845.2	ybcY	G	A	VS1941	VS2026	Pair 3
582335	MG1655	GCA_000005845.2	ybcY	A	G	VS1941	VS2026	Pair 3
582494	MG1655	GCA_000005845.2	ybcY	A	T	VS1941	VS2026	Pair 3
582548	MG1655	GCA_000005845.2	ybcY	C	A	VS1941	VS2026	Pair 3
607472	MG1655	GCA_000005845.2	intergenic	T	G	VS1941	VS2026	Pair 3
607474	MG1655	GCA_000005845.2	intergenic	G	T	VS1941	VS2026	Pair 3
607475	MG1655	GCA_000005845.2	intergenic	T	G	VS1941	VS2026	Pair 3
607476	MG1655	GCA_000005845.2	intergenic	G	A	VS1941	VS2026	Pair 3
607477	MG1655	GCA_000005845.2	intergenic	A	T	VS1941	VS2026	Pair 3
607478	MG1655	GCA_000005845.2	intergenic	T	G	VS1941	VS2026	Pair 3
607480	MG1655	GCA_000005845.2	intergenic	G	T	VS1941	VS2026	Pair 3
607482	MG1655	GCA_000005845.2	intergenic	G	A	VS1941	VS2026	Pair 3
656332	MG1655	GCA_000005845.2	intergenic	G	T	VS1941	VS2026	Pair 3
656333	MG1655	GCA_000005845.2	intergenic	T	G	VS1941	VS2026	Pair 3
935593	MG1655	GCA_000005845.2	ftsK	A	G	VS1941	VS2026	Pair 3
1587756	MG1655	GCA_000005845.2	intergenic	A	T	VS1941	VS2026	Pair 3
1587758	MG1655	GCA_000005845.2	intergenic	T	G	VS1941	VS2026	Pair 3
1587759	MG1655	GCA_000005845.2	intergenic	G	A	VS1941	VS2026	Pair 3
1587760	MG1655	GCA_000005845.2	intergenic	A	T	VS1941	VS2026	Pair 3
1587763	MG1655	GCA_000005845.2	intergenic	T	A	VS1941	VS2026	Pair 3
1587768	MG1655	GCA_000005845.2	intergenic	A	G	VS1941	VS2026	Pair 3
2477528	MG1655	GCA_000005845.2	dsdC	G	C	VS1941	VS2026	Pair 3
2477531	MG1655	GCA_000005845.2	dsdC	A	G	VS1941	VS2026	Pair 3
2477537	MG1655	GCA_000005845.2	dsdC	G	A	VS1941	VS2026	Pair 3
2478452	MG1655	GCA_000005845.2	dsdX	T	G	VS1941	VS2026	Pair 3
2478524	MG1655	GCA_000005845.2	dsdX	G	T	VS1941	VS2026	Pair 3
2478962	MG1655	GCA_000005845.2	dsdX	A	C	VS1941	VS2026	Pair 3
2479022	MG1655	GCA_000005845.2	dsdX	A	C	VS1941	VS2026	Pair 3
2479139	MG1655	GCA_000005845.2	dsdX	A	G	VS1941	VS2026	Pair 3
2479222	MG1655	GCA_000005845.2	dsdA	C	T	VS1941	VS2026	Pair 3
2479990	MG1655	GCA_000005845.2	dsdA	C	T	VS1941	VS2026	Pair 3
2480017	MG1655	GCA_000005845.2	dsdA	A	G	VS1941	VS2026	Pair 3
2480044	MG1655	GCA_000005845.2	dsdA	C	T	VS1941	VS2026	Pair 3
2480122	MG1655	GCA_000005845.2	dsdA	G	A	VS1941	VS2026	Pair 3
2480131	MG1655	GCA_000005845.2	dsdA	T	G	VS1941	VS2026	Pair 3
2480140	MG1655	GCA_000005845.2	dsdA	G	A	VS1941	VS2026	Pair 3
2480155	MG1655	GCA_000005845.2	dsdA	A	C	VS1941	VS2026	Pair 3
2480191	MG1655	GCA_000005845.2	dsdA	T	C	VS1941	VS2026	Pair 3
2480209	MG1655	GCA_000005845.2	dsdA	A	T	VS1941	VS2026	Pair 3
2480212	MG1655	GCA_000005845.2	dsdA	G	C	VS1941	VS2026	Pair 3
2480224	MG1655	GCA_000005845.2	dsdA	A	G	VS1941	VS2026	Pair 3
2480356	MG1655	GCA_000005845.2	dsdA	A	T	VS1941	VS2026	Pair 3
2480380	MG1655	GCA_000005845.2	dsdA	G	A	VS1941	VS2026	Pair 3
2825708	MG1655	GCA_000005845.2	intergenic	A	C	VS1941	VS2026	Pair 3
2825709	MG1655	GCA_000005845.2	intergenic	C	A	VS1941	VS2026	Pair 3
2825712	MG1655	GCA_000005845.2	intergenic	A	C	VS1941	VS2026	Pair 3
2825713	MG1655	GCA_000005845.2	intergenic	C	T	VS1941	VS2026	Pair 3
2825716	MG1655	GCA_000005845.2	intergenic	T	C	VS1941	VS2026	Pair 3
2825717	MG1655	GCA_000005845.2	intergenic	C	A	VS1941	VS2026	Pair 3
2826605	MG1655	GCA_000005845.2	srlE	G	T	VS1941	VS2026	Pair 3
2873013	MG1655	GCA_000005845.2	intergenic	A	T	VS1941	VS2026	Pair 3
2873015	MG1655	GCA_000005845.2	ygbE	T	A	VS1941	VS2026	Pair 3
3001689	MG1655	GCA_000005845.2	xdhA	G	A	VS1941	VS2026	Pair 3
4107629	MG1655	GCA_000005845.2	pfkA	T	C	VS1941	VS2026	Pair 3
4352231	MG1655	GCA_000005845.2	yjdJ	T	C	VS1941	VS2026	Pair 3
582494	MG1655	GCA_000005845.2	ybcY	A	T	VS2109	VS2125	Pair 4
582548	MG1655	GCA_000005845.2	ybcY	C	A	VS2109	VS2125	Pair 4
854806	MG1655	GCA_000005845.2	intergenic	T	G	VS2109	VS2125	Pair 4
854807	MG1655	GCA_000005845.2	intergenic	G	C	VS2109	VS2125	Pair 4
854808	MG1655	GCA_000005845.2	intergenic	C	T	VS2109	VS2125	Pair 4
854811	MG1655	GCA_000005845.2	intergenic	T	A	VS2109	VS2125	Pair 4
854812	MG1655	GCA_000005845.2	intergenic	A	C	VS2109	VS2125	Pair 4
1556401	MG1655	GCA_000005845.2	intergenic	T	A	VS2109	VS2125	Pair 4
1556402	MG1655	GCA_000005845.2	intergenic	A	T	VS2109	VS2125	Pair 4
1556403	MG1655	GCA_000005845.2	intergenic	T	A	VS2109	VS2125	Pair 4
1556404	MG1655	GCA_000005845.2	intergenic	A	T	VS2109	VS2125	Pair 4
1556408	MG1655	GCA_000005845.2	intergenic	T	A	VS2109	VS2125	Pair 4
1556410	MG1655	GCA_000005845.2	intergenic	A	C	VS2109	VS2125	Pair 4
1556411	MG1655	GCA_000005845.2	intergenic	C	T	VS2109	VS2125	Pair 4
1587756	MG1655	GCA_000005845.2	intergenic	A	T	VS2109	VS2125	Pair 4
1587758	MG1655	GCA_000005845.2	intergenic	T	G	VS2109	VS2125	Pair 4
1587759	MG1655	GCA_000005845.2	intergenic	G	A	VS2109	VS2125	Pair 4
1587760	MG1655	GCA_000005845.2	intergenic	A	T	VS2109	VS2125	Pair 4
1587763	MG1655	GCA_000005845.2	intergenic	T	A	VS2109	VS2125	Pair 4
1587768	MG1655	GCA_000005845.2	intergenic	A	G	VS2109	VS2125	Pair 4
2073823	MG1655	GCA_000005845.2	flu	T	C	VS2109	VS2125	Pair 4
2074374	MG1655	GCA_000005845.2	flu	G	A	VS2109	VS2125	Pair 4
2074383	MG1655	GCA_000005845.2	flu	A	G	VS2109	VS2125	Pair 4
2074400	MG1655	GCA_000005845.2	flu	G	T	VS2109	VS2125	Pair 4
2484180	MG1655	GCA_000005845.2	evgA	C	T	VS2109	VS2125	Pair 4
2485057	MG1655	GCA_000005845.2	evgS	A	G	VS2109	VS2125	Pair 4
2485186	MG1655	GCA_000005845.2	evgS	T	A	VS2109	VS2125	Pair 4
2485524	MG1655	GCA_000005845.2	evgS	C	T	VS2109	VS2125	Pair 4
2486131	MG1655	GCA_000005845.2	evgS	G	T	VS2109	VS2125	Pair 4
2486181	MG1655	GCA_000005845.2	evgS	A	G	VS2109	VS2125	Pair 4
2486278	MG1655	GCA_000005845.2	evgS	A	G	VS2109	VS2125	Pair 4
2486313	MG1655	GCA_000005845.2	evgS	C	A	VS2109	VS2125	Pair 4
2486380	MG1655	GCA_000005845.2	evgS	A	C	VS2109	VS2125	Pair 4
2486386	MG1655	GCA_000005845.2	evgS	C	T	VS2109	VS2125	Pair 4
2486398	MG1655	GCA_000005845.2	evgS	C	A	VS2109	VS2125	Pair 4
2486404	MG1655	GCA_000005845.2	evgS	T	A	VS2109	VS2125	Pair 4
2487331	MG1655	GCA_000005845.2	evgS	T	C	VS2109	VS2125	Pair 4
2487365	MG1655	GCA_000005845.2	evgS	A	G	VS2109	VS2125	Pair 4
2487418	MG1655	GCA_000005845.2	evgS	G	A	VS2109	VS2125	Pair 4
3033250	MG1655	GCA_000005845.2	idi	A	G	VS2109	VS2125	Pair 4
382722	MG1655	GCA_000005845.2	yaiX	C	T	VS0353	VS0425	Pair 5
382736	MG1655	GCA_000005845.2	yaiX	G	A	VS0353	VS0425	Pair 5
382778	MG1655	GCA_000005845.2	yaiX	T	G	VS0353	VS0425	Pair 5
846419	MG1655	GCA_000005845.2	glnQ	C	T	VS0353	VS0425	Pair 5
2114714	MG1655	GCA_000005845.2	wcaM	T	C	VS0353	VS0425	Pair 5
2268810	MG1655	GCA_000005845.2	yeiR	G	A	VS0353	VS0425	Pair 5
2741743	MG1655	GCA_000005845.2	intergenic	A	T	VS0353	VS0425	Pair 5
2741745	MG1655	GCA_000005845.2	intergenic	T	A	VS0353	VS0425	Pair 5
2741746	MG1655	GCA_000005845.2	intergenic	T	G	VS0353	VS0425	Pair 5
2741747	MG1655	GCA_000005845.2	intergenic	A	C	VS0353	VS0425	Pair 5
2741749	MG1655	GCA_000005845.2	intergenic	G	T	VS0353	VS0425	Pair 5
2741750	MG1655	GCA_000005845.2	intergenic	C	G	VS0353	VS0425	Pair 5
2825708	MG1655	GCA_000005845.2	intergenic	A	C	VS0353	VS0425	Pair 5
2825709	MG1655	GCA_000005845.2	intergenic	C	A	VS0353	VS0425	Pair 5
2825712	MG1655	GCA_000005845.2	intergenic	A	C	VS0353	VS0425	Pair 5
2825713	MG1655	GCA_000005845.2	intergenic	C	T	VS0353	VS0425	Pair 5
2825716	MG1655	GCA_000005845.2	intergenic	T	C	VS0353	VS0425	Pair 5
2825717	MG1655	GCA_000005845.2	intergenic	C	A	VS0353	VS0425	Pair 5
3000065	MG1655	GCA_000005845.2	intergenic	A	T	VS0353	VS0425	Pair 5
3000066	MG1655	GCA_000005845.2	intergenic	C	A	VS0353	VS0425	Pair 5
3000069	MG1655	GCA_000005845.2	intergenic	T	C	VS0353	VS0425	Pair 5
3000070	MG1655	GCA_000005845.2	intergenic	A	T	VS0353	VS0425	Pair 5
3000071	MG1655	GCA_000005845.2	intergenic	T	A	VS0353	VS0425	Pair 5
3000074	MG1655	GCA_000005845.2	intergenic	C	T	VS0353	VS0425	Pair 5
3000077	MG1655	GCA_000005845.2	intergenic	A	C	VS0353	VS0425	Pair 5
3000078	MG1655	GCA_000005845.2	intergenic	C	A	VS0353	VS0425	Pair 5
3000080	MG1655	GCA_000005845.2	intergenic	T	C	VS0353	VS0425	Pair 5
3258242	MG1655	GCA_000005845.2	intergenic	A	G	VS0353	VS0425	Pair 5
3278540	MG1655	GCA_000005845.2	agaR	A	G	VS0353	VS0425	Pair 5
3278549	MG1655	GCA_000005845.2	agaR	C	T	VS0353	VS0425	Pair 5
3278555	MG1655	GCA_000005845.2	agaR	T	C	VS0353	VS0425	Pair 5
3278561	MG1655	GCA_000005845.2	agaR	A	G	VS0353	VS0425	Pair 5
3278567	MG1655	GCA_000005845.2	agaR	T	C	VS0353	VS0425	Pair 5
3278571	MG1655	GCA_000005845.2	agaR	A	T	VS0353	VS0425	Pair 5
3278576	MG1655	GCA_000005845.2	agaR	T	C	VS0353	VS0425	Pair 5
3278585	MG1655	GCA_000005845.2	agaR	G	T	VS0353	VS0425	Pair 5
3278591	MG1655	GCA_000005845.2	agaR	G	A	VS0353	VS0425	Pair 5
3278594	MG1655	GCA_000005845.2	agaR	T	C	VS0353	VS0425	Pair 5
3902316	MG1655	GCA_000005845.2	bglB	T	A	VS0353	VS0425	Pair 5
3902318	MG1655	GCA_000005845.2	bglB	A	T	VS0353	VS0425	Pair 5
3902319	MG1655	GCA_000005845.2	bglB	T	G	VS0353	VS0425	Pair 5
3902320	MG1655	GCA_000005845.2	bglB	G	A	VS0353	VS0425	Pair 5
3902321	MG1655	GCA_000005845.2	bglB	A	T	VS0353	VS0425	Pair 5
4400112	MG1655	GCA_000005845.2	miaA	A	T	VS0353	VS0425	Pair 5
4488215	MG1655	GCA_000005845.2	lptG	A	C	VS0353	VS0425	Pair 5
4500328	MG1655	GCA_000005845.2	yjgX	G	A	VS0353	VS0425	Pair 5
4500376	MG1655	GCA_000005845.2	yjgX	T	C	VS0353	VS0425	Pair 5
4500379	MG1655	GCA_000005845.2	yjgX	G	A	VS0353	VS0425	Pair 5
4500427	MG1655	GCA_000005845.2	yjgX	T	A	VS0353	VS0425	Pair 5
4500442	MG1655	GCA_000005845.2	yjgX	C	T	VS0353	VS0425	Pair 5

## Sheet: SNPs_in_multiple_pairs
POSITION	REFERENCE GENOME	REF_ACCESSION	GENE	PRODUCTS	PAIR_1	PAIR_2	PAIR_3	PAIR_4	PAIR_5
1650	HS11286	GCA_000240185.2	KPHS_00030	asparagine synthetase AsnA	T>C	T>C	N/A	N/A	N/A
1686	HS11286	GCA_000240185.2	KPHS_00030	asparagine synthetase AsnA	T>C	T>C	N/A	N/A	N/A
2012	HS11286	GCA_000240185.2	KPHS_00030	asparagine synthetase AsnA	T>G	T>G	N/A	N/A	N/A
2040	HS11286	GCA_000240185.2	KPHS_00030	asparagine synthetase AsnA	A>C	A>C	N/A	N/A	N/A
2464	HS11286	GCA_000240185.2	KPHS_00030	asparagine synthetase AsnA	T>C	T>C	N/A	N/A	N/A
66072	HS11286	GCA_000240185.2	KPHS_00610	putative ABC transporter	T>C	T>G	N/A	N/A	N/A
66420	HS11286	GCA_000240185.2	KPHS_00610	putative ABC transporter	T>C	C>T	N/A	N/A	N/A
66438	HS11286	GCA_000240185.2	KPHS_00610	putative ABC transporter	G>A	A>G	N/A	N/A	N/A
780401	HS11286	GCA_000240185.2	KPHS_07400	sodium ion-translocating decarboxylase, beta subunit	C>G	C>G	N/A	N/A	N/A
582494	MG1655	GCA_000005845.2	ybcY	putative uncharacterised protein	N/A	N/A	A>T	A>T	NO
582548	MG1655	GCA_000005845.2	ybcY	putative uncharacterised protein	N/A	N/A	C>A	C>A	NO
1587756	MG1655	GCA_000005845.2	intergenic	N/A	N/A	N/A	A>T	A>T	NO
1587758	MG1655	GCA_000005845.2	intergenic	N/A	N/A	N/A	T>G	T>G	NO
1587759	MG1655	GCA_000005845.2	intergenic	N/A	N/A	N/A	G>A	G>A	NO
1587760	MG1655	GCA_000005845.2	intergenic	N/A	N/A	N/A	A>T	A>T	NO
1587763	MG1655	GCA_000005845.2	intergenic	N/A	N/A	N/A	T>A	T>A	NO
1587768	MG1655	GCA_000005845.2	intergenic	N/A	N/A	N/A	A>G	A>G	NO
2825708	MG1655	GCA_000005845.2	intergenic	N/A	N/A	N/A	A>C	NO	A>C
2825709	MG1655	GCA_000005845.2	intergenic	N/A	N/A	N/A	C>A	NO	C>A
2825712	MG1655	GCA_000005845.2	intergenic	N/A	N/A	N/A	A>C	NO	A>C
2825713	MG1655	GCA_000005845.2	intergenic	N/A	N/A	N/A	C>T	NO	C>T
2825716	MG1655	GCA_000005845.2	intergenic	N/A	N/A	N/A	T>C	NO	T>C
2825717	MG1655	GCA_000005845.2	intergenic	N/A	N/A	N/A	C>A	NO	C>A
Note: In the Pair columns, SNPs are from the faecal genome to the blood genome. E.g. T > C is Faeces (T) > Blood (C)
